# Supplementary material for: Prevalence, Risk Factors, and Molecular Detection of Campylobacter in Farmed Cattle of Selected Districts in Bangladesh
Source: Pathogens. 2021 Mar 7;10(3):313. doi: 10.3390/pathogens10030313 (PMC7998914; doi:10.3390/pathogens10030313)
Supplement: Supplementary file 1 [file pathogens-10-00313-s001.zip]

Archive with 6 entries (5 files):
- pathogens-1092805-supplementary materials/
- pathogens-1092805-supplementary materials/Supplementary Figure S1.tif
- pathogens-1092805-supplementary materials/Supplementary Figure S2.tif
- pathogens-1092805-supplementary materials/Supplementary Table S1 appendix.docx
- pathogens-1092805-supplementary materials/Supplementary Table S2 appendix.xlsx
- pathogens-1092805-supplementary materials/Supplementary Table S3 appendix.docx
