# Supplementary material for: Prevalence, Risk Factors, and Molecular Detection of Campylobacter in Farmed Cattle of Selected Districts in Bangladesh
Source: Pathogens. 2021 Mar 7;10(3):313. doi: 10.3390/pathogens10030313 (PMC7998914; doi:10.3390/pathogens10030313)
Supplement: Supplementary file 1 [file pathogens-10-00313-s001.zip › pathogens-1092805-supplementary materials/Supplementary Table S2 appendix.xlsx]

## Sheet: data
Farm status	District	Age	Farm_size	Animal shed	Stocking Density	Milking Proce	Udder clean	Interface	Training	Cattle handler	Knowledge_risk perception	Type Feed	Isolation	Vety healthcare provi	Antibiotic use in feed	Cleaning & disinfection	Boot disinfection	Manure stoarge	Other animal access	Floor condi.	Sunlight	Animal roaming	Faecal use pupose	Diarrhea_history_herd
0	1	0	1	0	0	0	0	1	0	1	0	0	0	1	0	0	0	0	0	0	0	0	1	1
0	1	0	1	0	0	0	0	1	0	0	0	0	0	0	1	0	0	1	1	1	1	0	1	1
1	1	1	0	1	0	0	0	1	0	0	1	0	0	0	0	0	0	1	1	1	1	1	0	0
0	1	0	1	0	1	0	0	1	0	1	0	1	0	0	0	0	0	0	0	0	1	0	0	1
0	1	0	1	0	1	0	0	0	0	0	0	0	0	0	0	0	0	1	1	1	1	0	1	1
0	1	1	0	1	1	0	1	1	0	0	0	0	0	0	1	0	0	0	1	1	1	0	1	1
0	1	0	1	0	0	0	0	1	0	1	0	0	0	1	1	1	0	0	0	1	1	0	1	0
0	1	1	0	0	1	0	0	1	0	0	0	0	1	0	1	0	0	0	1	1	1	0	0	1
0	1	0	0	0	1	0	0	1	1	0	0	0	0	0	0	1	0	0	0	0	1	0	1	1
1	1	0	1	0	0	0	0	1	1	1	0	0	0	0	0	1	0	0	1	1	1	1	1	1
0	1	0	1	0	0	0	0	1	0	1	0	0	0	0	0	1	0	0	1	1	1	0	1	1
0	1	0	0	0	1	0	0	1	0	0	0	0	0	1	0	1	0	0	0	1	1	0	0	1
0	1	1	0	0	0	0	0	0	1	0	0	0	0	1	0	0	0	0	0	1	1	0	1	1
0	1	0	0	0	0	0	0	1	0	0	0	0	0	0	0	1	0	0	1	1	1	0	0	1
0	1	1	0	1	0	0	1	1	0	0	0	1	0	1	1	0	0	1	0	1	1	0	0	1
0	1	0	1	0	0	0	0	1	0	0	1	1	0	1	0	0	0	0	1	1	1	0	0	1
0	1	0	1	0	1	0	0	1	0	0	0	0	0	0	1	1	0	1	0	1	1	0	1	1
0	1	1	1	0	1	0	1	1	0	0	0	1	0	0	1	0	0	0	1	1	1	0	0	1
0	1	0	1	0	1	0	0	0	0	0	0	1	0	0	1	1	0	0	1	1	1	0	1	1
0	1	0	1	0	1	0	0	1	0	1	0	0	0	0	1	1	0	0	0	0	1	0	0	1
0	1	0	1	0	1	0	0	1	1	0	0	1	0	1	0	1	0	0	0	1	1	0	0	1
0	1	0	1	0	1	0	0	1	0	1	1	1	0	0	1	1	0	0	0	0	1	1	1	1
1	1	1	1	0	1	0	0	1	1	1	0	1	0	0	1	1	0	0	1	1	1	1	0	1
1	1	1	1	0	1	0	0	1	0	1	0	0	0	1	0	1	0	0	1	1	1	0	0	1
1	1	0	1	0	1	0	0	1	1	1	1	0	0	0	1	1	0	1	1	1	1	1	0	1
1	1	1	1	0	1	0	0	1	0	1	0	1	0	0	1	1	0	0	1	1	1	0	0	1
1	1	0	1	0	1	0	0	0	0	1	1	0	0	0	0	0	0	0	1	0	1	0	0	1
0	1	0	1	0	1	0	0	1	0	1	0	0	0	0	1	0	0	0	0	0	0	0	0	1
1	1	0	1	1	1	0	0	0	1	0	1	1	0	0	0	1	0	0	1	1	1	0	0	1
0	1	1	0	1	1	0	0	1	0	1	0	0	0	0	1	1	0	0	0	1	0	0	0	1
1	1	1	0	1	1	0	0	1	0	0	0	0	0	0	1	1	0	1	1	1	1	0	1	1
1	1	0	1	1	1	0	0	0	1	0	0	1	1	0	1	1	0	0	1	1	1	1	1	1
0	1	1	0	0	0	0	0	1	1	0	0	0	0	0	1	0	0	0	0	1	1	0	0	1
1	1	1	0	1	1	0	0	1	0	0	0	0	1	1	0	1	0	1	1	1	1	0	1	1
1	1	1	1	1	0	0	0	1	0	1	0	0	0	0	1	1	0	1	1	1	1	0	1	1
1	1	0	1	1	0	0	0	1	0	0	0	0	0	1	0	0	0	0	1	1	1	1	1	1
1	1	1	0	0	1	1	1	1	1	0	0	0	0	1	0	1	0	0	1	1	1	1	1	1
1	1	1	1	0	1	0	1	1	1	1	1	0	1	1	0	1	0	0	1	1	1	0	1	1
0	1	0	1	0	1	0	0	1	1	0	0	1	0	0	0	0	1	0	0	1	1	0	1	1
1	1	0	1	0	0	0	0	1	1	1	1	1	0	0	1	1	0	0	1	1	1	0	1	1
0	1	0	1	0	0	0	0	1	0	1	1	1	0	0	0	0	1	0	1	0	1	0	1	1
1	1	0	1	0	1	0	0	1	1	0	0	1	0	1	1	1	0	0	0	1	1	1	0	1
1	1	0	1	1	1	0	0	0	0	0	0	0	0	1	1	0	0	1	0	1	1	0	1	1
0	1	0	1	0	0	0	0	1	0	1	0	0	1	1	0	0	0	1	1	1	1	0	1	1
1	1	0	1	0	1	0	0	1	1	1	1	1	0	1	1	1	0	1	1	1	1	1	1	1
0	1	0	1	0	0	0	0	1	0	0	0	1	0	0	1	0	0	0	0	1	1	0	1	1
1	1	1	1	0	0	0	0	1	0	0	1	0	0	0	1	1	0	0	1	1	1	1	1	1
1	1	1	1	0	0	0	0	1	1	1	0	1	0	1	1	1	0	1	1	1	1	1	1	1
1	1	1	0	1	1	0	0	1	0	0	0	0	1	1	0	1	0	0	0	1	1	0	0	1
0	1	0	0	0	0	1	1	1	1	0	0	0	1	0	0	1	0	1	1	1	1	0	1	1
0	0	0	1	0	1	0	0	1	0	0	0	0	0	1	1	0	0	1	0	1	1	0	1	1
1	0	0	1	1	0	0	0	0	0	1	1	0	0	0	1	1	0	1	1	1	1	1	1	1
0	0	1	1	1	0	0	0	1	0	1	0	0	0	0	1	0	0	0	1	0	1	0	0	1
0	0	0	1	0	0	0	0	0	0	0	0	0	0	0	1	1	0	0	1	1	1	0	0	1
1	0	0	0	0	1	0	0	1	1	0	0	1	0	1	1	1	1	0	0	1	1	1	0	1
0	0	1	0	0	1	0	0	1	0	0	0	0	0	0	1	0	0	1	0	0	1	0	0	1
1	0	0	0	1	0	0	0	0	0	0	0	0	0	1	1	1	0	0	1	1	1	0	0	1
1	0	0	0	0	0	0	0	0	0	0	1	0	1	1	0	1	1	0	0	1	1	1	0	1
0	0	0	0	1	0	0	0	1	0	0	0	1	1	1	1	1	0	1	1	1	1	0	1	1
0	0	1	0	0	0	0	0	1	0	0	0	1	0	0	1	1	0	1	1	1	1	0	1	1
1	0	0	1	0	0	0	0	1	0	0	0	0	0	1	1	1	0	0	1	1	1	1	0	1
1	0	1	0	1	0	0	1	1	0	0	0	0	0	0	1	1	0	1	1	1	1	0	1	1
1	0	0	0	1	1	0	0	1	1	0	0	0	1	0	1	1	0	1	0	1	1	1	1	0
0	0	0	0	0	1	0	0	1	0	1	0	0	0	0	1	1	0	0	0	0	1	0	0	1
0	0	0	1	1	0	0	0	1	0	1	0	0	0	1	1	1	0	1	0	1	1	0	1	1
1	0	0	0	0	1	1	1	0	1	0	1	0	1	1	0	1	1	1	0	1	1	1	0	1
0	0	0	1	1	1	0	0	0	1	1	1	0	0	1	0	0	1	1	1	1	1	0	0	0
0	0	0	1	0	1	0	0	1	1	0	0	0	0	1	1	0	0	1	0	1	1	0	1	1
0	0	0	0	0	0	0	1	1	1	0	0	1	0	1	0	1	1	0	1	1	1	0	0	1
0	0	0	0	0	1	0	1	1	1	0	0	1	1	1	0	1	0	0	1	1	1	0	0	1
0	0	0	0	0	1	0	0	1	0	0	0	0	0	0	1	0	0	1	0	1	1	0	1	1
1	0	1	1	1	1	0	0	1	0	0	1	0	0	0	1	1	0	1	1	1	1	0	1	1
1	0	1	0	0	1	0	0	0	0	0	0	1	0	1	1	1	1	0	1	1	1	1	0	1
1	0	1	0	0	0	0	1	1	1	0	0	1	1	1	0	1	1	1	0	1	1	0	1	1
1	0	1	1	1	1	0	0	1	0	0	0	1	0	1	1	1	0	0	0	1	1	0	0	1
0	0	1	1	0	1	0	0	1	0	0	0	0	0	0	1	1	0	0	1	1	1	0	0	1
0	0	0	1	0	1	0	0	0	0	0	0	0	0	0	0	1	0	0	1	0	1	0	0	1
1	0	1	1	0	1	0	0	0	0	0	0	0	0	0	1	1	0	1	1	1	1	0	1	0
1	0	0	0	1	1	0	0	1	1	0	1	0	0	1	1	1	0	0	1	1	1	0	0	1
0	0	0	0	1	0	1	1	0	0	1	1	1	1	0	1	1	1	1	1	1	1	0	0	0
1	0	0	1	0	1	0	0	1	1	0	0	1	0	1	1	1	0	0	1	1	1	0	0	1
0	0	0	1	0	0	0	0	1	0	0	0	0	0	0	1	0	0	0	1	1	1	0	0	1
0	0	1	0	0	1	0	1	0	1	1	0	0	1	0	1	0	1	0	1	1	1	0	0	1
1	0	1	0	0	0	0	0	1	1	0	0	0	0	0	1	1	0	1	1	1	0	0	0	1
0	0	0	1	0	0	0	0	1	0	0	0	0	1	0	1	0	0	0	1	1	1	0	0	1
1	0	1	1	0	0	0	0	1	1	0	0	0	0	1	0	1	0	0	1	1	1	0	0	1
1	0	1	1	0	0	0	0	0	1	0	0	0	0	1	1	1	0	0	1	1	1	1	0	1
0	0	1	0	0	0	0	0	1	0	0	0	0	1	0	1	0	0	0	1	1	1	0	0	1
1	0	0	0	0	0	1	1	1	1	0	0	0	1	0	1	1	1	1	0	1	1	0	0	1
1	0	0	0	0	0	0	0	0	0	0	1	0	1	1	1	1	0	0	1	1	1	1	0	1
